# Supplementary material for: The combined influence of microbiome and soil environment contributes to the chemotype differentiation in Atractylodes lancea
Source: IMetaOmics. 2025 Oct 9;2(4):e70058. doi: 10.1002/imo2.70058 (PMC12806005; doi:10.1002/imo2.70058)
Supplement: Supplementary file 2 — Table S1 Information of rhizome, rhizosphere soil, and control soil samples of Atractylodes lance from different habitats. Table S2 The data displays the LEfSe analysis results of bulk soil, rhizosphere soil, and rhizomes between MA and SA (LDA score > 2, padj < 0.05). Table S3 Standard curves of hinesol, β‐eudesmol, atractylon, and atractylodin. Table S4 Annual average temperature and monthly average temperature (unit: °C) from 2018 to 2019 of the sampling area. Table S5 Annual average precipitation and monthly average precipitation (unit: mm) from 2018 to 2019 of the sampling area. Table S6 Method for determination of soil pH, organic matter, total nitrogen, total phosphorus, and total potassium. [file IMO2-2-e70058-s001.xlsx]

## Sheet: S1
Table S1 Information of rhizome, rhizosphere soil, and control soil samples of Atractylodes lance from different habitats.
Sample name	Source	Wild/Cultivated	Growth age/year	Germplasm source	Treating seeds with carbendazim	Fertilizer	Method of Weeding	Growth stage	Rhizome number	Rhizosphere soil sample	Bulk soil	Altitude/m	Latitude and longitude coordinates	Sampling date
JSTS_W	Tangshan, Jiangsu province	Wild	Unknown	Wild A. lancea	No	No	No	Flowering and fruiting period	5	5	3	145.6	32°3′49″ N; 119°1′00″ E	20190824
JSJH_P	Xiaojiuhuashan, Jiangsu province	Cultivated	1	Domestication of Indigenous Wild A. lancea	Yes	Compound fertilizer, 50 kg per acre	Manual weeding	Flowering and fruiting period	5	5	3	114.58	32°3′48″ N; 119°5′45″ E	20190924
JSJR_P	Jurong, Jiangsu province	Cultivated	1	Domestication of Indigenous Wild A. lancea	Yes	Compound fertilizer, 50 kg per acre	Manual weeding	Flowering and fruiting period	5	5	0	122.49	31°41′12″ N; 119°16′45″ E	20190925
AHSZ_W	Shizigang, Anhui province	Wild	Unknown	Wild A. lancea	No	No	No	Flowering and fruiting period	5	5	0	64.3	31°41′18″ N; 116°13′27″ E	20190831
AHHS_W	Huoshan, Anhui province	Wild	Unknown	Wild A. lancea	No	No	No	Flowering and fruiting period	4	4	0	332.01	31°5′18″ N; 115°58′10″ E	20190830
AHYX_P	Yuexi , Anhui province	Cultivated	2	Domestication of Indigenous Wild A. lancea	Yes	Compound fertilizer, 50 kg per acre	Manual weeding	Flowering and fruiting period	5	5	0	552.26	30°53′52″ N; 115°56′32″ E	20190922
AHJZ_P	Jinzhai, Anhui province	Cultivated	2	Domestication of Indigenous Wild A. lancea	Yes	Compound fertilizer, 50 kg per acre	Manual weeding	Flowering and fruiting period	4	4	3	429.22	31°16′50″ N; 115°34′53″ E	20190921
HBHM_W	Huangpi, Hubei province	Wild	Unknown	Wild A. lancea	No	No	No	Flowering and fruiting period	5	5	3	148.31	31°15′24″ N; 114°21′36″ E	20190926
HBHA_P	Hongan, Hubei province	Cultivated	1	Domestication of Indigenous Wild A. lancea	Yes	Compound fertilizer, 50 kg per acre	Manual weeding	Flowering and fruiting period	5	5	3	64.33	31°16′38″ N; 114°24′41″ E	20190926
HBLT_W	Luotian, Hubei province	Wild	Unknown	Wild A. lancea	No	No	No	Flowering and fruiting period	5	5	0	671.98	31°4′57″ N; 115°43′58″ E	20190829
HBYX_W	Yunxian, Hubei province	Wild	Unknown	Domestication of Indigenous Wild A. lancea	No	No	Manual weeding	Flowering and fruiting period	5	5	0	853.54	33°0′57″ N; 110°45′17″ E	20190821
HBYX_P	Yunxian, Hubei province	Cultivated	2	Domestication of Indigenous Wild A. lancea	Yes	Compound fertilizer, 50 kg per acre	Manual weeding	Flowering and fruiting period	5	5	0	724.31	33°0′46″ N; 110°45′6″ E	20190821
HNSX_W	Songxian, Henan province	Wild	Unknown	Wild A. lancea	No	No	No	Flowering and fruiting period	5	5	3	1158.19	33°45′00″ N; 112°8′43″ E	20190927
HNSX_P	Songxian, Henan province	Cultivated	2	Domestication of Indigenous Wild A. lancea	Yes	Compound fertilizer, 50 kg per acre	Manual weeding	Flowering and fruiting period	5	5	3	684.43	33°47′4″ N; 112°6′29″ E	20190927
SXXY_W	Xunyi, Shaanxi province	Wild	Unknown	Wild A. lancea	No	No	No	Flowering and fruiting period	6	6	3	1623.45	35°3′52″ N; 108°34′45″ E	20190929
SXYZ_P	Yaozhou, Shaanxi province	Cultivated	2	Domestication of Indigenous Wild A. lancea	Yes	Compound fertilizer, 50 kg per acre	Manual weeding	Flowering and fruiting period	4	4	3	1131.33	35°10′52″ N; 108°42′22″ E	20190929

## Sheet: S2
Table S2 The data displays the LEfSe analysis results of bulk soil, rhizosphere soil, and rhizomes between MA and SA (LDA score > 2, padj < 0.05).
lefse_bulk_soil						lefse_Rhizosphere						lefese_Rhizome
Taxon	EffectSize	Group	LDA	pvalue		Taxon	EffectSize	Group	LDA	pvalue		Taxon	EffectSize	Group	LDA	pvalue
g__Actinospica	2.71186	HBA	2.42151	0.0434797		g__norank_o__Gaiellales	4.60977	MSA	3.89692	0.000187217		g__Pleotrichocladium	2.62009	MSA	2.02042	0.0119146
g__Angustimassarina	2.9751	MSA	2.42917	0.0158076		g__norank_f__Xanthobacteraceae	4.43883	MSA	3.36787	0.0180287		g__Trichocladium	3.53628	HBA	3.06318	0.000256574
g__Ascochyta	2.74662	MSA	2.39749	0.00266655		g__Thelebolales_gen_Incertae_sedis	4.34677	MSA	3.97776	9.14053e-05		g__norank_c__Alphaproteobacteria	3.46519	MSA	2.70351	0.00859397
g__Aureobasidium	2.93371	MSA	2.60738	6.41445e-05		g__Clonostachys	3.9856	MSA	3.56775	0.00804945		g__Sphingobium	2.78175	MSA	2.09537	0.0452547
g__Cercospora	2.84828	MSA	2.40669	0.0156516		g__Gaiella	3.97369	MSA	3.35868	0.00939632		g__Paenarthrobacter	2.41767	MSA	2.0587	0.0365531
g__Diaporthe	2.74662	MSA	2.44911	0.0141943		g__norank_f__SC_I_84	3.96598	MSA	3.34179	0.00420385		g__Clavulina	3.5427	MSA	3.24322	0.00282018
g__Eurotiomycetes_gen_Incertae_sedis	2.55101	MSA	2.46558	0.00701458		g__Purpureocillium	3.92725	MSA	3.37332	0.00324116		g__Ilyonectria	3.21948	MSA	2.66506	0.0497925
g__Gemmina	2.69607	MSA	2.37212	0.00233116		g__Streptomyces	3.89862	MSA	3.15293	0.00311161		g__Phyllobacterium	3.05276	HBA	2.69129	0.00306071
g__GS33_gen_Incertae_sedis	3.08425	MSA	2.72384	0.00622172		g__Russula	3.88037	HBA	3.28633	0.00871952		g__norank_f__Xanthobacteraceae	4.43883	MSA	3.36787	0.0180287
g__Hamadaea	2.65091	MSA	2.32374	0.000418901		g__Marasmius	3.85229	MSA	3.4998	0.00282018		g__Reyranella	3.67445	MSA	3.0541	0.0104609
g__Litschauerella	4.04694	MSA	3.66988	0.000763314		g__unclassified_o__Pleosporales	3.81015	MSA	3.34029	0.0308273		g__Pestalotiopsis	2.45968	MSA	2.05432	0.0434979
g__Lophiotremataceae_gen_Incertae_sedis	2.88101	MSA	2.58246	0.00465187		g__Pseudogymnoascus	3.80973	HBA	3.47656	0.00388098		g__Scolecobasidium	2.64892	MSA	2.17636	0.00590623
g__Marasmius	3.84143	MSA	3.55139	0.000763314		g__Paraphoma	3.79986	MSA	3.0889	0.00540102		g__Dokdonella	2.95687	MSA	2.28737	0.0276906
g__norank_c__Subgroup_5	3.14361	MSA	2.59764	0.0211416		g__Onygenales_gen_Incertae_sedis	3.69535	MSA	3.35548	3.78009e-05		g__Pervetustus	2.37492	MSA	2.07433	9.13403e-05
g__norank_f__A21b	3.34629	HBA	2.88242	0.0382965		g__Ellin6067	3.68116	MSA	3.16011	0.000181758		g__Conlarium	3.16598	MSA	2.82006	0.00272535
g__norank_f__Xanthobacteraceae	4.52094	MSA	3.72446	0.0473763		g__Reyranella	3.67445	MSA	3.0541	0.0104609		g__Hamadaea	2.35185	MSA	2.13109	0.000513016
g__norank_o__Gaiellales	4.73941	MSA	4.01282	0.00426672		g__Venturiales_gen_Incertae_sedis	3.61967	MSA	3.14961	0.0455634		g__Eurotiomycetes_gen_Incertae_sedis	2.89592	MSA	2.54375	0.0221331
g__Onygenales_gen_Incertae_sedis	4.52198	MSA	4.21835	4.02077e-05		g__unclassified_o__Gaiellales	3.61538	MSA	2.95973	0.00842282		g__Idriella	2.48655	MSA	2.21016	0.026555
g__Pestalotiopsis	2.75607	MSA	2.42599	0.0141622		g__unclassified_o__Atheliales	3.57244	MSA	3.30375	0.0154755		g__Leptosphaeria	2.60637	HBA	2.27714	0.0468735
g__Pseudogymnoascus	3.534	HBA	3.21703	0.00434258		g__norank_f__Methyloligellaceae	3.55375	MSA	2.97774	9.43164e-05		g__Ganoderma	2.64692	MSA	2.31687	3.77592e-06
g__Purpureocillium	3.16986	HBA	2.6403	0.0158709		g__Clavulina	3.5427	MSA	3.24322	0.00282018		g__Chalara	2.68669	HBA	2.10151	0.0476484
g__Trichocladium	3.53666	HBA	3.23113	0.0060124		g__Trichocladium	3.53628	HBA	3.06318	0.000256574		g__norank_o__Gaiellales	4.60977	MSA	3.89692	0.000187217
g__unclassified_c__Eurotiomycetes	2.78758	MSA	2.4868	0.00316592		g__Micropsalliota	3.51104	MSA	3.24345	0.0154755		g__unclassified_f__Chaetosphaeriaceae	2.59376	MSA	2.03671	0.0153886
g__unclassified_f__Beijerinckiaceae	3.07539	HBA	2.67268	0.000868763		g__norank_f__JG30_KF_AS9	3.49855	MSA	2.8745	0.00342249		g__Paraboeremia	3.0235	HBA	2.70286	0.0286688
g__unclassified_o__Atheliales	3.1098	MSA	2.85654	0.000763314		g__norank_c__Alphaproteobacteria	3.46519	MSA	2.70351	0.00859397		g__Marasmius	3.85229	MSA	3.4998	0.00282018
g__unclassified_o__Pleosporales	3.50691	MSA	3.0173	0.024591		g__Phenylobacterium	3.46275	MSA	2.64493	0.0416948		g__Metapochonia	2.5513	HBA	2.16774	0.0147426
g__unclassified_o__Streptosporangiales	2.63268	MSA	2.34286	0.000763314		g__norank_c__AD3	3.41665	MSA	2.89453	0.000376392		g__Sesquicillium	2.61985	HBA	2.30652	0.00459426
g__Venturiales_gen_Incertae_sedis	4.27852	MSA	3.94016	0.000865394		g__Gemmatimonas	3.41049	MSA	2.92499	0.000210856		g__Cupriavidus	3.01888	MSA	2.40423	0.00448137
						g__Dongia	3.3954	MSA	2.77476	0.0198278		g__Pseudopithomyces	2.80462	MSA	2.16683	0.00598145
						g__norank_f__A21b	3.38747	MSA	2.67243	0.0406858		g__unclassified_f__Rhodanobacteraceae	3.26519	MSA	2.46138	0.00763374
						g__Lactarius	3.36468	HBA	3.04788	0.0414403		g__Litschauerella	2.92219	MSA	2.56739	0.0027524
						g__Oliveonia	3.33124	MSA	2.99145	0.0166471		g__unclassified_o__Streptosporangiales	2.77436	MSA	2.55774	0.000772396
						g__Arnium	3.28543	MSA	2.86317	0.00171663		g__unclassified_f__Sordariaceae	2.4144	HBA	2.03559	0.0189086
						g__Metabacillus	3.27134	HBA	2.9753	0.0114761		g__Ascomycota_gen_Incertae_sedis	2.5535	MSA	2.22947	2.17223e-05
						g__norank_f__Haliangiaceae	3.2695	MSA	2.60038	0.000407059		g__norank_o__SJA_15	2.33985	MSA	2.05904	0.000513016
						g__norank_o__Microtrichales	3.26711	MSA	2.57891	0.00112064		g__unclassified_o__Microtrichales	3.0524	MSA	2.32651	0.0412751
						g__unclassified_f__Rhodanobacteraceae	3.26519	MSA	2.46138	0.00763374		g__Ascochyta	2.95998	HBA	2.50589	0.00366457
						g__Tomentella	3.2642	HBA	3.02196	0.0017278		g__Metabacillus	3.27134	HBA	2.9753	0.0114761
						g__unclassified_f__Acidimicrobiaceae	3.26325	MSA	2.64291	0.00334298		g__Gemmina	2.58692	MSA	2.19045	0.00831804
						g__unclassified_f__Dipodascaceae	3.24698	MSA	3.08254	0.0154755		g__Tomentella	3.2642	HBA	3.02196	0.0017278
						g__mle1_7	3.24192	MSA	2.75172	0.0045195		g__unclassified_o__Bacillales	2.56069	HBA	2.23978	0.0468735
						g__Dyella	3.22428	MSA	2.3775	0.00379899		g__Kribbella	3.04286	MSA	2.55674	0.0131429
						g__ADurb_Bin063_1	3.22375	MSA	2.52862	0.00270553		g__unclassified_f__Pseudonocardiaceae	2.57053	MSA	2.06306	0.0226978
						g__Pseudolabrys	3.22322	MSA	2.67859	0.0023372		g__unclassified_o__Pleosporales	3.81015	MSA	3.34029	0.0308273
						g__Rhodanobacter	3.22268	MSA	2.78018	4.56541e-05		g__Tubeufia	2.78423	HBA	2.44187	0.00259771
						g__Ilyonectria	3.21948	MSA	2.66506	0.0497925		g__unclassified_p__Actinomycetota	3.18494	MSA	2.5832	0.00996718
						g__unclassified_f__Myxococcaceae	3.20864	MSA	2.60971	0.000116764		g__Domibacillus	2.65387	HBA	2.38417	0.0270989
						g__unclassified_p__Actinomycetota	3.18494	MSA	2.5832	0.00996718		g__Clonostachys	3.9856	MSA	3.56775	0.00804945
						g__norank_c__Subgroup_5	3.1832	MSA	2.76184	1.18921e-07		g__Clitopilus	2.87394	MSA	2.54874	0.04225
						g__Conlarium	3.16598	MSA	2.82006	0.00272535		g__norank_f__Haliangiaceae	3.2695	MSA	2.60038	0.000407059
						g__unclassified_o__Solirubrobacterales	3.11289	HBA	2.56015	0.0182777		g__unclassified_f__Didymosphaeriaceae	2.83809	MSA	2.38071	0.0444766
						g__Tolypocladium	3.10741	HBA	2.79341	0.00851757		g__Pedococcus_Phycicoccus	2.61796	MSA	2.03093	0.0464142
						g__norank_p__Thermodesulfobacteriota	3.10075	MSA	2.46797	0.0363343		g__Fusiconidium	2.74662	MSA	2.41177	0.0440845
						g__Gyrothrix	3.07613	MSA	2.67738	9.14053e-05		g__Agaricales_gen_Incertae_sedis	2.74662	MSA	2.40389	0.018442
						g__Macrophomina	3.07088	MSA	2.7764	7.1287e-05		g__norank_f__SC_I_84	3.96598	MSA	3.34179	0.00420385
						g__Phyllobacterium	3.05276	HBA	2.69129	0.00306071		g__Polyphilus	2.5106	HBA	2.09732	0.027102
						g__unclassified_o__Microtrichales	3.0524	MSA	2.32651	0.0412751		g__Diaporthe	3.031	HBA	2.57462	0.0195299
						g__Kribbella	3.04286	MSA	2.55674	0.0131429		g__Metarhizium	2.80182	MSA	2.44867	0.00218652
						g__Diaporthe	3.031	HBA	2.57462	0.0195299		g__unclassified_f__Clavariaceae	2.35579	MSA	2.16285	0.000513016
						g__unclassified_o__Sebacinales	3.02896	MSA	2.65659	0.00990641		g__Paraphoma	3.79986	MSA	3.0889	0.00540102
						g__Paraboeremia	3.0235	HBA	2.70286	0.0286688		g__Leifsonia	2.68153	MSA	2.01058	0.0136092
						g__norank_f__KF_JG30_B3	3.02227	MSA	2.34041	0.032311		g__Venturiales_gen_Incertae_sedis	3.61967	MSA	3.14961	0.0455634
						g__Cupriavidus	3.01888	MSA	2.40423	0.00448137		g__unclassified_f__Myxococcaceae	3.20864	MSA	2.60971	0.000116764
						g__Titaea	2.98867	HBA	2.695	0.0209401		g__unclassified_o__Gaiellales	3.61538	MSA	2.95973	0.00842282
						g__unclassified_f__Beijerinckiaceae	2.98772	HBA	2.46866	0.0429664		g__Ellin6067	3.68116	MSA	3.16011	0.000181758
						g__Chloridium	2.97195	HBA	2.39181	0.0193229		g__Lophiotremataceae_gen_Incertae_sedis	2.48072	MSA	2.08738	0.000788641
						g__Ascochyta	2.95998	HBA	2.50589	0.00366457		g__norank_o__Actinomarinales	2.36161	HBA	2.05608	0.0153645
						g__Intrasporangium	2.95882	MSA	2.55216	0.000233969		g__norank_c__Subgroup_5	3.1832	MSA	2.76184	1.18921e-07
						g__Dokdonella	2.95687	MSA	2.28737	0.0276906		g__Pseudolabrys	3.22322	MSA	2.67859	0.0023372
						g__Cercospora	2.9368	MSA	2.4172	0.000301444		g__mle1_7	3.24192	MSA	2.75172	0.0045195
						g__Litschauerella	2.92219	MSA	2.56739	0.0027524		g__norank_f__Ktedonobacteraceae	2.85079	MSA	2.09958	0.0382238
						g__Eurotiomycetes_gen_Incertae_sedis	2.89592	MSA	2.54375	0.0221331		g__Gyrothrix	3.07613	MSA	2.67738	9.14053e-05
						g__Clitopilus	2.87394	MSA	2.54874	0.04225		g__Sclerostagonospora	2.47183	MSA	2.11956	0.00299446
						g__unclassified_f__Psathyrellaceae	2.86191	MSA	2.68343	0.0202611		g__norank_f__KF_JG30_B3	3.02227	MSA	2.34041	0.032311
						g__Aureobasidium	2.86069	MSA	2.3992	0.00058664		g__Tolypocladium	3.10741	HBA	2.79341	0.00851757
						g__Ramlibacter	2.85577	MSA	2.42008	0.0376804		g__Intrasporangium	2.95882	MSA	2.55216	0.000233969
						g__norank_f__Ktedonobacteraceae	2.85079	MSA	2.09958	0.0382238		g__Paraconiothyrium	2.58462	MSA	2.07261	0.0273703
						g__unclassified_f__Didymosphaeriaceae	2.83809	MSA	2.38071	0.0444766		g__Angustimassarina	2.69785	MSA	2.18049	0.0232748
						g__Endogonales_gen_Incertae_sedis	2.83291	MSA	2.44932	0.00368088		g__Dongia	3.3954	MSA	2.77476	0.0198278
						g__Albifimbria	2.81015	MSA	2.30471	0.0103793		g__unclassified_f__Ceratobasidiaceae	2.65682	MSA	2.35643	0.000288496
						g__Pseudopithomyces	2.80462	MSA	2.16683	0.00598145		g__norank_f__A21b	3.38747	MSA	2.67243	0.0406858
						g__Metarhizium	2.80182	MSA	2.44867	0.00218652		g__Beauveria	2.50294	HBA	2.19016	0.0416266
						g__Actinospica	2.80107	HBA	2.46203	0.00512188		g__Micropsalliota	3.51104	MSA	3.24345	0.0154755
						g__Tubeufia	2.78423	HBA	2.44187	0.00259771		g__Aureobasidium	2.86069	MSA	2.3992	0.00058664
						g__Sphingobium	2.78175	MSA	2.09537	0.0452547		g__Megacapitula	2.29723	MSA	2.0731	0.0154755
						g__unclassified_o__Streptosporangiales	2.77436	MSA	2.55774	0.000772396		g__Albifimbria	2.81015	MSA	2.30471	0.0103793
						g__Leptodiscella	2.76834	MSA	2.33023	0.00269072		g__Cellulomonas	2.5417	HBA	2.12036	0.0129238
						g__Bauldia	2.75762	MSA	2.15793	0.000457744		g__Leptodiscella	2.76834	MSA	2.33023	0.00269072
						g__Fusiconidium	2.74662	MSA	2.41177	0.0440845		g__Chloridium	2.97195	HBA	2.39181	0.0193229
						g__Agaricales_gen_Incertae_sedis	2.74662	MSA	2.40389	0.018442		g__unclassified_f__Dipodascaceae	3.24698	MSA	3.08254	0.0154755
						g__Nocardia	2.72208	MSA	2.258	0.000270642		g__Arnium	3.28543	MSA	2.86317	0.00171663
						g__Tremateia	2.72208	MSA	2.31895	0.00998713		g__Synchytriaceae_gen_Incertae_sedis	2.55844	MSA	2.23174	0.0359459
						g__Angustimassarina	2.69785	MSA	2.18049	0.0232748		g__Phialoparvum	2.61149	MSA	2.27508	0.000513016
						g__Chalara	2.68669	HBA	2.10151	0.0476484		g__Onygenales_gen_Incertae_sedis	3.69535	MSA	3.35548	3.78009e-05
						g__Leifsonia	2.68153	MSA	2.01058	0.0136092		g__Nocardia	2.72208	MSA	2.258	0.000270642
						g__Actinoplanes	2.67219	MSA	2.16002	0.0131879		g__unclassified_c__Eurotiomycetes	2.52265	MSA	2.22707	0.00384174
						g__unclassified_f__Ceratobasidiaceae	2.65682	MSA	2.35643	0.000288496		g__norank_f__Methyloligellaceae	3.55375	MSA	2.97774	9.43164e-05
						g__Domibacillus	2.65387	HBA	2.38417	0.0270989		g__unclassified_f__Acidimicrobiaceae	3.26325	MSA	2.64291	0.00334298
						g__Scolecobasidium	2.64892	MSA	2.17636	0.00590623		g__Purpureocillium	3.92725	MSA	3.37332	0.00324116
						g__Ganoderma	2.64692	MSA	2.31687	3.77592e-06		g__Gemmatimonas	3.41049	MSA	2.92499	0.000210856
						g__GS33_gen_Incertae_sedis	2.62853	MSA	2.24637	0.000631175		g__ADurb_Bin063_1	3.22375	MSA	2.52862	0.00270553
						g__Pleotrichocladium	2.62009	MSA	2.02042	0.0119146		g__Rhodanobacter	3.22268	MSA	2.78018	4.56541e-05
						g__Sesquicillium	2.61985	HBA	2.30652	0.00459426		g__Cercospora	2.9368	MSA	2.4172	0.000301444
						g__Pedococcus_Phycicoccus	2.61796	MSA	2.03093	0.0464142		g__Phenylobacterium	3.46275	MSA	2.64493	0.0416948
						g__Phialoparvum	2.61149	MSA	2.27508	0.000513016		g__Macrophomina	3.07088	MSA	2.7764	7.1287e-05
						g__Leptosphaeria	2.60637	HBA	2.27714	0.0468735		g__Thelebolales_gen_Incertae_sedis	4.34677	MSA	3.97776	9.14053e-05
						g__unclassified_f__Chaetosphaeriaceae	2.59376	MSA	2.03671	0.0153886		g__Titaea	2.98867	HBA	2.695	0.0209401
						g__Gemmina	2.58692	MSA	2.19045	0.00831804		g__Streptomyces	3.89862	MSA	3.15293	0.00311161
						g__Paraconiothyrium	2.58462	MSA	2.07261	0.0273703		g__Endogonales_gen_Incertae_sedis	2.83291	MSA	2.44932	0.00368088
						g__unclassified_f__Pseudonocardiaceae	2.57053	MSA	2.06306	0.0226978		g__unclassified_o__Atheliales	3.57244	MSA	3.30375	0.0154755
						g__norank_o__Subgroup_7	2.56814	MSA	2.11045	0.0311924		g__Pseudogymnoascus	3.80973	HBA	3.47656	0.00388098
						g__unclassified_o__Bacillales	2.56069	HBA	2.23978	0.0468735		g__Dyella	3.22428	MSA	2.3775	0.00379899
						g__Synchytriaceae_gen_Incertae_sedis	2.55844	MSA	2.23174	0.0359459		g__norank_o__Subgroup_7	2.56814	MSA	2.11045	0.0311924
						g__Ascomycota_gen_Incertae_sedis	2.5535	MSA	2.22947	2.17223e-05		g__Tremateia	2.72208	MSA	2.31895	0.00998713
						g__Metapochonia	2.5513	HBA	2.16774	0.0147426		g__unclassified_o__Sebacinales	3.02896	MSA	2.65659	0.00990641
						g__Cellulomonas	2.5417	HBA	2.12036	0.0129238		g__unclassified_f__Beijerinckiaceae	2.98772	HBA	2.46866	0.0429664
						g__Aeromicrobium	2.54091	MSA	2.00358	0.0394206		g__Russula	3.88037	HBA	3.28633	0.00871952
						g__unclassified_c__Eurotiomycetes	2.52265	MSA	2.22707	0.00384174		g__unclassified_f__Psathyrellaceae	2.86191	MSA	2.68343	0.0202611
						g__Polyphilus	2.5106	HBA	2.09732	0.027102		g__Nitrosospira	2.49798	MSA	2.10463	0.0342174
						g__Beauveria	2.50294	HBA	2.19016	0.0416266		g__unclassified_o__Solirubrobacterales	3.11289	HBA	2.56015	0.0182777
						g__Nitrosospira	2.49798	MSA	2.10463	0.0342174		g__Ramlibacter	2.85577	MSA	2.42008	0.0376804
						g__Idriella	2.48655	MSA	2.21016	0.026555		g__Actinoplanes	2.67219	MSA	2.16002	0.0131879
						g__Lophiotremataceae_gen_Incertae_sedis	2.48072	MSA	2.08738	0.000788641		g__GS33_gen_Incertae_sedis	2.62853	MSA	2.24637	0.000631175
						g__Sclerostagonospora	2.47183	MSA	2.11956	0.00299446		g__Actinospica	2.80107	HBA	2.46203	0.00512188
						g__Pestalotiopsis	2.45968	MSA	2.05432	0.0434979		g__Bauldia	2.75762	MSA	2.15793	0.000457744
						g__Paenarthrobacter	2.41767	MSA	2.0587	0.0365531		g__Oliveonia	3.33124	MSA	2.99145	0.0166471
						g__unclassified_f__Sordariaceae	2.4144	HBA	2.03559	0.0189086		g__norank_c__AD3	3.41665	MSA	2.89453	0.000376392
						g__Pervetustus	2.37492	MSA	2.07433	9.13403e-05		g__norank_p__Thermodesulfobacteriota	3.10075	MSA	2.46797	0.0363343
						g__norank_o__Actinomarinales	2.36161	HBA	2.05608	0.0153645		g__Gaiella	3.97369	MSA	3.35868	0.00939632
						g__unclassified_f__Clavariaceae	2.35579	MSA	2.16285	0.000513016		g__Aeromicrobium	2.54091	MSA	2.00358	0.0394206
						g__Hamadaea	2.35185	MSA	2.13109	0.000513016		g__norank_o__Microtrichales	3.26711	MSA	2.57891	0.00112064
						g__norank_o__SJA_15	2.33985	MSA	2.05904	0.000513016		g__Lactarius	3.36468	HBA	3.04788	0.0414403
						g__Megacapitula	2.29723	MSA	2.0731	0.0154755		g__norank_f__JG30_KF_AS9	3.49855	MSA	2.8745	0.00342249

## Sheet: S3
Table S3 Standard curves of hinesol, β-eudesmol, atractylon, and atractylodin.
Volatile oil	Standard curve	R2
Hinesol	Y = 439683.495*X - 3782114.133	1
β-eudesmol	Y = 519629.743*X- 3472160.378	0.999
β-eudesmol	Y = 434009.204*X- 639945.901	0.998
atractylodin	Y =377488.368*X- 9312303.649	0.999

## Sheet: S4
Table S4 Annual average temperature and monthly average temperature (unit: ℃) from 2018 to 2019 of the sampling area.
Sample name	Annual average temperature	Tmean1	Tmean2	Tmean3	Tmean4	Tmean5	Tmean6	Tmean7	Tmean8	Tmean9	Tmean10	Tmean11	Tmean12
JSTS_W	16.6	2.3	4	11.6	16.9	21.7	25.6	28.5	28.4	23.7	17.5	12.1	5.7
JSJH_P	16.9	2.8	4.3	11.8	17.1	21.9	25.6	28.7	28.7	24.1	17.9	12.4	6.1
JSJR_P	16.9	2.8	4.3	11.8	17.1	21.9	25.6	28.7	28.7	24.1	17.9	12.4	6.1
AHSZ_W	16.8	2.5	4.2	12.4	17.6	21.9	25.7	28.7	28.3	23.8	17.5	12.2	5.7
AHHS_W	16.8	2.5	4.2	12.4	17.6	21.9	25.7	28.7	28.3	23.8	17.5	12.2	5.7
AHYX_P	16.8	2.5	4.2	12.4	17.6	21.9	25.7	28.7	28.3	23.8	17.5	12.2	5.7
AHJZ_P	16.8	2.5	4.2	12.4	17.6	21.9	25.7	28.7	28.3	23.8	17.5	12.2	5.7
HBHM_W	16.9	2.2	4.4	12.7	17.5	22	26	28.9	28.7	24.2	17.7	12.2	5.4
HBHA_P	16.9	2.2	4.4	12.7	17.5	22	26	28.9	28.7	24.2	17.7	12.2	5.4
HBLT_W	16.8	2.5	4.2	12.4	17.6	21.9	25.7	28.7	28.3	23.8	17.5	12.2	5.7
HBYX_W	15.7	1.8	4.1	12	16.9	20.8	25.3	27.4	27.3	21.4	15.6	10.1	4.4
HBYX_P	15.7	1.8	4.1	12	16.9	20.8	25.3	27.4	27.3	21.4	15.6	10.1	4.4
HNSX_W	15.9	1	3.7	11.9	16.8	21.9	26.6	28.1	27.6	22.1	16.4	10.3	3.8
HNSX_P	15.9	1	3.7	11.9	16.8	21.9	26.6	28.1	27.6	22.1	16.4	10.3	3.8
SXXY_W	12.8	-2.2	1.2	10.2	15.2	18.6	23.1	25.2	24.9	18.2	12.3	6.1	0.2
SXYZ_P	12.7	-2.8	0.8	9.8	15	18.7	23.4	25.4	24.9	18.3	12.1	5.8	-0.4
Notes: Tmean=Monthly average temperature.

## Sheet: S5
Table S5 Annual average precipitation and monthly average precipitation (unit: mm) from 2018 to 2019 of the sampling area.
Sample name	Annual average precipitation	Prec1	Prec2	Prec3	Prec4	Prec5	Prec6	Prec7	Prec8	Prec9	Prec10	Prec11	Prec12
JSTS_W	975.94	70.89	54.48	53.8	46.85	143.45	94.21	128.55	191	54.54	9.48	57.86	70.84
JSJH_P	1005.73	78.28	68.5	56.55	57.73	125.19	91.41	130.26	182.19	61.19	11.56	58.16	84.71
JSJR_P	1005.73	78.28	68.5	56.55	57.73	125.19	91.41	130.26	182.19	61.19	11.56	58.16	84.71
AHSZ_W	1126.33	83.79	67.38	81.96	102.89	196.65	151.23	113.83	145.86	37.7	18.24	64.95	61.86
AHHS_W	1126.33	83.79	67.38	81.96	102.89	196.65	151.23	113.83	145.86	37.7	18.24	64.95	61.86
AHYX_P	1126.33	83.79	67.38	81.96	102.89	196.65	151.23	113.83	145.86	37.7	18.24	64.95	61.86
AHJZ_P	1126.33	83.79	67.38	81.96	102.89	196.65	151.23	113.83	145.86	37.7	18.24	64.95	61.86
HBHM_W	858.43	60.7	40.35	58.65	112.38	121.2	153.1	108.43	66.2	16.68	35.17	50.15	35.42
HBHA_P	858.43	60.7	40.35	58.65	112.38	121.2	153.1	108.43	66.2	16.68	35.17	50.15	35.42
HBLT_W	1126.33	83.79	67.38	81.96	102.89	196.65	151.23	113.83	145.86	37.7	18.24	64.95	61.86
HBYX_W	743.61	35.73	11.61	25.71	52.45	109.66	146.13	86.65	101.35	83.55	53.41	27.29	10.08
HBYX_P	743.61	35.73	11.61	25.71	52.45	109.66	146.13	86.65	101.35	83.55	53.41	27.29	10.08
HNSX_W	684.8	29.78	9.23	15.74	57.61	95.21	138.3	106.1	90.2	68.23	45.49	19.96	8.96
HNSX_P	684.8	29.78	9.23	15.74	57.61	95.21	138.3	106.1	90.2	68.23	45.49	19.96	8.96
SXXY_W	540.48	14.91	6.68	10.98	46.24	41.5	83.21	92.61	81.51	104.15	43.8	13.84	1.05
SXYZ_P	498.48	15.13	5.1	8.38	43.55	36.4	73.4	85.55	78.95	96.58	43.97	10.93	0.53
Notes: prec=Monthly average precipitation.

## Sheet: S6
Table S6 Method for determination of soil pH, organic matter, total nitrogen, total phosphorus, and total potassium.
Testing items	Detection method	Normative reference
pH	0.01 mol·L-1 CaCl2 extraction potentiometric determination	Conventional Analysis Methods for Soil Agricultural Chemistry
Organic matter	Heating potassium dichromate oxidation with electric heating plate - volumetric method	NY/T1121.6-2006
Total N	Sulfuric acid mixed accelerator digestion gas diffusion method for determination	Technical Specification for Soil Analysis, Second Edition
Total P	Sodium hydroxide melting molybdenum antimony colorimetric method	Technical Specification for Soil Analysis, Second Edition
Total K	Sodium hydroxide melting - atomic absorption spectrophotometry	NY/T 87-1988
